# Supplementary material for: Multi-Responsive Sensor Based on Porous Hydrogen-Bonded Organic Frameworks for Selective Sensing of Ions and Dopamine Molecules
Source: Molecules. 2022 Dec 9;27(24):8750. doi: 10.3390/molecules27248750 (PMC9781585; doi:10.3390/molecules27248750)
Supplement: Supplementary file 1 [file molecules-27-08750-s001.zip]

Archive with 1 entries (1 files):
- molecules-2073740-supplementary.pdf
